# Supplementary material for: Effects of Genetic Background and Altitude on Sugars, Malic Acid and Ascorbic Acid in Fruits of Wild and Cultivated Apples (Malus sp.)
Source: Foods. 2021 Nov 30;10(12):2950. doi: 10.3390/foods10122950 (PMC8701241; doi:10.3390/foods10122950)
Supplement: Supplementary file 1 [file foods-10-02950-s001.zip]

Archive with 1 entries (1 files):
- foods-1446457-supplementary.pdf
